# Supplementary material for: The Relative Roles of Ambient Temperature and Mobility Patterns in Shaping the Transmission Heterogeneity of SARS-CoV-2 in Japan
Source: Viruses. 2022 Oct 11;14(10):2232. doi: 10.3390/v14102232 (PMC9611010; doi:10.3390/v14102232)
Supplement: Supplementary file 1 [file viruses-14-02232-s001.zip]

Archive with 1 entries (1 files):
- viruses-1944601-supplementary.pdf
